# Supplementary material for: Disparities in the Prevalence and Risk Factors for Carotid and Lower Extremities Atherosclerosis in a General Population—Bialystok PLUS Study
Source: J Clin Med. 2023 Mar 31;12(7):2627. doi: 10.3390/jcm12072627 (PMC10095274; doi:10.3390/jcm12072627)
Supplement: Supplementary file 1 [file jcm-12-02627-s001.zip]

Archive with 1 entries (1 files):
- jcm-2211292-supplementary.pdf
